# Supplementary material for: Polyacrylic acid, but not polyethylene glycol, induces metabolic reprogramming linked to pulmonary fibrosis in rats
Source: Sci Rep. 2025 Dec 18;16:3215. doi: 10.1038/s41598-025-33213-1 (PMC12830845; doi:10.1038/s41598-025-33213-1)
Supplement: Supplementary file 1 — Supplementary Material 1 [file 41598_2025_33213_MOESM1_ESM.xlsx]

## Sheet: Sheet1
Supplementary Table S1.
ID–Name correspondence table listing metabolite identifiers (KEGG compound IDs, “C numbers”) and their corresponding compound names.
metabolite_id	compound_name
A_0003	Pyruvic acid
A_0004	Butyric acid Isobutyric acid
A_0005	Lactic acid
A_0006	Acetoacetic acid
A_0007	Isovaleric acid DL-2-Methylbutyric Acid Valeric acid
A_0008	3-Hydroxybutyric acid
A_0009	2-Hydroxyisobutyric acid
A_0010	2-Hydroxybutyric acid
A_0011	Glyceric acid
A_0012	XA0002
A_0013	Fumaric acid
A_0014	2-Oxoisovaleric acid
A_0015	Hexanoic acid
A_0016	N-Acetylglycine
A_0017	Succinic acid
A_0018	5-Hydroxypentanoic acid
A_0019	2-Hydroxyvaleric acid
A_0020	β-Hydroxyisovaleric acid
A_0021	Benzoic acid
A_0022	Isethionic acid
A_0023	5-Oxoproline
A_0024	5-Oxo-2-tetrahydrofurancarboxylic acid
A_0025	4-Methyl-2-oxovaleric acid 3-Methyl-2-oxovaleric acid 2-Oxohexanoic acid
A_0026	N-Acetylalanine N-Acetyl-β-alanine
A_0027	Glutaric acid Methylsuccinic acid
A_0028	2-Hydroxy-4-methylvaleric acid
A_0029	Malic acid
A_0030	Threonic acid
A_0031	o-Hydroxybenzoic acid
A_0032	Ethanolamine phosphate
A_0033	N-Ethylmaleimide_+H2O
A_0034	Octanoic acid
A_0035	4-Acetamidobutanoic acid
A_0036	2-Oxoglutaric acid
A_0037	Adipic acid
A_0038	2-Hydroxyglutaric acid
A_0039	trans-Cinnamic acid
A_0040	3-Phenylpropionic acid
A_0041	Pelargonic acid
A_0042	Pimelic acid
A_0043	8-Hydroxyoctanoic acid 2-Hydroxyoctanoic acid
A_0044	Terephthalic acid
A_0045	XA0012
A_0047	Uric acid
A_0050	Glycerol 3-phosphate
A_0051	Decanoic acid
A_0052	Isovalerylalanine N-Acetylleucine
A_0053	cis-Aconitic acid
A_0054	Suberic acid
A_0055	Indole-3-acetic acid
A_0056	Ascorbic acid
A_0057	Hippuric acid
A_0060	Azelaic acid
A_0061	Indole-3-propionic acid
A_0062	XA0019
A_0063	Citric acid
A_0064	Isocitric acid
A_0065	Galacturonic acid Glucuronic acid
A_0066	Gluconic acid
A_0068	Lauric acid
A_0069	S-Sulfocysteine
A_0070	Sebacic acid
A_0071	Mucic acid
A_0072	3-Indoxylsulfuric acid
A_0073	Pantothenic acid
A_0074	Ethyl glucuronide
A_0075	Myristic acid
A_0078	XA0036 Ascorbate 2-sulfate
A_0079	XA0035
A_0081	Glucose 6-phosphate
A_0109	Taurocholic acid
C_0001	Urea
C_0002	Ethanolamine
C_0003	XC0001
C_0004	Aminoacetone
C_0005	Gly
C_0006	Trimethylamine N-oxide
C_0007	Piperidine
C_0008	Putrescine
C_0009	β-Ala
C_0010	Sarcosine
C_0011	Dimethylaminoethanol
C_0012	Ala
C_0013	Glycerol
C_0014	Cadaverine
C_0015	GABA
C_0016	N,N-Dimethylglycine
C_0017	2-Aminoisobutyric acid 2-Aminobutyric acid
C_0018	N-Methylalanine
C_0019	Choline
C_0020	Ser
C_0021	Diethanolamine
C_0022	Hypotaurine
C_0023	Cytosine
C_0024	Histamine
C_0025	Uracil
C_0026	Creatinine
C_0027	Muscimol
C_0028	3-Amino-2-piperidone
C_0029	Pro
C_0030	Guanidoacetic acid
C_0031	Betaine
C_0032	Val
C_0033	Thr
C_0034	Homoserine
C_0036	Anserine_divalent
C_0038	Nicotinamide
C_0039	Picolinic acid
C_0040	Taurine
C_0041	5-Methylcytosine
C_0042	3-Hydroxy-2-methyl-4-pyrone
C_0044	Imidazole-4-acetic acid
C_0045	XC0016
C_0046	4-Oxopyrrolidine-2-carboxylic acid
C_0047	Pipecolic acid
C_0048	1-Aminocyclopentanecarboxylic acid
C_0049	Hydroxyproline
C_0050	3-Guanidinopropionic acid
C_0051	Creatine
C_0052	Asn
C_0053	Ornithine
C_0054	Ile
C_0055	Leu
C_0056	Thiaproline
C_0057	Asp
C_0058	Hydroxyindole
C_0059	S-Methylcysteine
C_0062	1-Methylnicotinamide
C_0063	Anthranilic acid
C_0064	Trigonelline
C_0066	γ-Glu-Lys_divalent
C_0067	Urocanic acid
C_0068	1H-Imidazole-4-propionic acid
C_0069	1-Methyl-4-imidazoleacetic acid
C_0070	Ectoine
C_0071	XC0029
C_0072	Stachydrine
C_0073	4-Guanidinobutyric acid
C_0074	γ-Butyrobetaine
C_0075	Spermidine
C_0076	2-Methylthiazolidine-4-carboxylic acid
C_0077	threo-β-Methylaspartic acid
C_0078	Glu
C_0079	Gln
C_0080	Lys
C_0081	5,6-Dihydroxyindole
C_0082	Met
C_0083	S-Methylcysteine-S-oxide
C_0085	γ-Glu-Arg_divalent
C_0086	4-(β-Acetylaminoethyl)imidazole
C_0087	His
C_0088	Imidazolelactic acid
C_0089	Betonicine
C_0090	N6-Methyllysine
C_0091	O-Acetylhomoserine 2-Aminoadipic acid
C_0092	Carnitine
C_0093	5-Hydroxylysine
C_0094	S-Methylmethionine
C_0095	Methionine sulfoxide
C_0096	7-Methylguanine
C_0097	Phe
C_0098	Taurocyamine
C_0099	Pyridoxal
C_0100	1-Methylhistidine 3-Methylhistidine
C_0101	XC0040
C_0102	N5-Ethylglutamine
C_0103	Arg
C_0104	Guanidinosuccinic acid
C_0105	Citrulline
C_0106	Serotonin
C_0107	Alliin
C_0108	Gluconolactone
C_0109	Gulonolactone
C_0110	Glucosamine
C_0111	β-Tyr
C_0112	Tyr
C_0113	Phosphorylcholine
C_0114	N8-Acetylspermidine
C_0115	N1-Acetylspermidine
C_0116	N-Acetyllysine
C_0117	N6-Acetyllysine
C_0118	Nω-Methylarginine
C_0119	N6,N6,N6-Trimethyllysine
C_0120	Homocitrulline
C_0121	Gly-Asp
C_0122	DOPA
C_0123	N-Acetylhistidine
C_0124	ADMA
C_0125	SDMA
C_0127	O-Acetylcarnitine
C_0128	γ-Glu-Gly
C_0129	Trp
C_0130	Carboxymethyllysine
C_0131	Kynurenine
C_0132	3-Methoxytyrosine 3-(3,4-Dihydroxyphenyl)-2-methylalanine
C_0133	Propionylcarnitine XC0061
C_0134	γ-Glu-Ala
C_0135	XC0065
C_0136	5-Hydroxytryptophan
C_0137	N-Acetylgalactosamine N-Acetylglucosamine N-Acetylmannosamine
C_0138	Cystathionine
C_0139	Carnosine
C_0140	2'-Deoxycytidine
C_0141	Butyrylcarnitine
C_0142	γ-Glu-Ser
C_0143	Thr-Asp
C_0144	7,8-Dihydrobiopterin
C_0145	Cystine
C_0146	Homocarnosine
C_0147	5-Methyl-2'-deoxycytidine
C_0148	Thymidine
C_0149	Cytidine
C_0150	Uridine
C_0151	Isovalerylcarnitine
C_0152	γ-Glu-Val
C_0153	Tetrahydrouridine
C_0154	γ-Glu-Thr
C_0155	XC0089
C_0156	XC0154
C_0157	Glycerophosphocholine
C_0158	γ-Glu-Ile γ-Glu-Leu
C_0159	γ-Glu-Asn
C_0160	γ-Glu-Ornitine
C_0161	Thiamine
C_0162	N6-Methyl-2'-deoxyadenosine
C_0163	Adenosine
C_0165	γ-Glu-Gln
C_0166	γ-Glu-Glu
C_0167	γ-Glu-Met
C_0168	N-(1-Deoxy-1-fructosyl)valine
C_0169	1-Methyladenosine
C_0170	Guanosine
C_0171	γ-Glu-His
C_0172	Ophthalmic acid
C_0173	Argininosuccinic acid
C_0174	γ-Glu-Phe
C_0175	XC0120
C_0176	5'-Deoxy-5'-methylthioadenosine
C_0177	γ-Glu-Citrulline
C_0178	Glutathione (GSSG)_divalent
C_0180	XC0126
C_0181	γ-Glu-Tyr
C_0182	S-Methylglutathione
C_0183	γ-Glu-Trp
C_0184	Thiamine phosphate
C_0185	Decarboxylated S-Adenosylmethionine
C_0186	S-Adenosylhomocysteine
C_0187	S-Adenosylmethionine
C_0188	Cysteine glutathione disulfide
