# Supplementary material for: Polyacrylic acid, but not polyethylene glycol, induces metabolic reprogramming linked to pulmonary fibrosis in rats
Source: Sci Rep. 2025 Dec 18;16:3215. doi: 10.1038/s41598-025-33213-1 (PMC12830845; doi:10.1038/s41598-025-33213-1)
Supplement: Supplementary file 2 — Supplementary Material 2 [file 41598_2025_33213_MOESM2_ESM.xlsx]

## Sheet: PEG_significant
Supplementary Table S3
Differential metabolites in PEG vs. PEG Ctrl (FDR < 0.05)
metabolite	compound_name	Abbreviation	logFC	P.Value	adj.P.Val	Category
C_0165	γ-Glu-Gln	gamma-Glu-Gln	0.000329226	5.28823e-05	0.00855127	PEG (all significant)
C_0149	Cytidine	Cytidine	0.000981389	7.80938e-05	0.00855127	PEG (all significant)
C_0017	2-Aminoisobutyric acid 2-Aminobutyric acid	AIB / Aba	0.000690062	0.000247723	0.0180837	PEG (all significant)
C_0097	Phe	Phe	0.0100951	0.000534424	0.0292597	PEG (all significant)
A_0011	Glyceric acid	Glycerate	-0.000261462	0.000906729	0.0397147	PEG (all significant)
