# Supplementary material for: Polyacrylic acid, but not polyethylene glycol, induces metabolic reprogramming linked to pulmonary fibrosis in rats
Source: Sci Rep. 2025 Dec 18;16:3215. doi: 10.1038/s41598-025-33213-1 (PMC12830845; doi:10.1038/s41598-025-33213-1)
Supplement: Supplementary file 3 — Supplementary Material 3 [file 41598_2025_33213_MOESM3_ESM.xlsx]

## Sheet: A45_significant
Supplementary Table S2
Differential metabolites in A45 vs. A45 Ctrl (FDR < 0.05)
metabolite	compound_name	Abbreviation	logFC	P.Value	adj.P.Val
C_0087	His	His	0.00564989	7.10467e-06	0.0015204
C_0168	N-(1-Deoxy-1-fructosyl)valine	DFV	0.000336398	2.20709e-05	0.00236159
C_0092	Carnitine	Asn	0.00300378	4.0267e-05	0.00246417
C_0052	Asn	Carnitine	0.00302974	4.60592e-05	0.00246417
C_0149	Cytidine	Cytidine	0.000763476	7.58284e-05	0.00324546
C_0042	3-Hydroxy-2-methyl-4-pyrone	AIB / Aba	0.000425396	9.74704e-05	0.0032594
C_0017	2-Aminoisobutyric acid 2-Aminobutyric acid	Maltol	0.000502758	0.000106616	0.0032594
C_0012	Ala	Ala	0.00101561	0.000157234	0.00420601
C_0074	γ-Butyrobetaine	GBB	0.000302459	0.000261686	0.00622231
A_0029	Malic acid	Malate	0.00274221	0.000311579	0.0066678
C_0055	Leu	Leu	0.00199516	0.000695433	0.0135293
C_0032	Val	Val	0.00111518	0.000880618	0.0157043
C_0049	Hydroxyproline	Hyp	0.00171316	0.00136947	0.0225436
C_0029	Pro	Gln	0.0127678	0.00162233	0.024714
C_0079	Gln	Pro	0.00094439	0.0018173	0.024714
C_0020	Ser	Ser	0.00622845	0.00184777	0.024714
C_0002	Ethanolamine	Ethanolamin	0.000298121	0.00248536	0.0307746
C_0097	Phe	Phe	0.00726226	0.00258852	0.0307746
A_0047	Uric acid	Urate	-0.00104255	0.00438596	0.0483533
C_0165	γ-Glu-Gln	gamma-Glu-Gln	0.000360009	0.004519	0.0483533
C_0127	O-Acetylcarnitine	Acylcarnitine	0.00313156	0.00475166	0.0484217
